# Supplementary material for: Impacts of Surface Characteristics and Dew Point on the Blue-Light (BL405) Inactivation of Viruses
Source: Microorganisms. 2023 Oct 26;11(11):2638. doi: 10.3390/microorganisms11112638 (PMC10673487; doi:10.3390/microorganisms11112638)
Supplement: Supplementary file 1 [file microorganisms-11-02638-s001.zip]

Archive with 1 entries (1 files):
- microorganisms-2650038-supplementary.pdf
